# Supplementary material for: Metagenomic Analysis of a Continuous-Flow Aerobic Granulation System for Wastewater Treatment
Source: Microorganisms. 2023 Sep 15;11(9):2328. doi: 10.3390/microorganisms11092328 (PMC10535324; doi:10.3390/microorganisms11092328)
Supplement: Supplementary file 1 [file microorganisms-11-02328-s001.zip]

Archive with 1 entries (1 files):
- microorganisms-2558617-supplementary.pdf
